# Supplementary material for: MicroRNA Sequencing Reveals the Effect of Different Levels of Non-Fibrous Carbohydrate/Neutral Detergent Fiber on Rumen Development in Calves
Source: Animals (Basel). 2019 Jul 28;9(8):496. doi: 10.3390/ani9080496 (PMC6720277; doi:10.3390/ani9080496)
Supplement: Supplementary file 1 [file animals-09-00496-s001.zip]

Archive with 1 entries (1 files):
- animals-503675-supplementary.xlsx
