# Supplementary material for: MicroRNA Sequencing Reveals the Effect of Different Levels of Non-Fibrous Carbohydrate/Neutral Detergent Fiber on Rumen Development in Calves
Source: Animals (Basel). 2019 Jul 28;9(8):496. doi: 10.3390/ani9080496 (PMC6720277; doi:10.3390/ani9080496)
Supplement: Supplementary file 1 [file animals-09-00496-s001.zip › animals-503675-supplementary.xlsx]

## Sheet: Sheet1
		Table S1 List of cloning and qPCR primers.
Accession NO.	Gene symbol	Primer sequence	Anneaning temperature	Product size	Purpose
NM_001035270.2	PYGB	F:TGAAGTTCATGCTCAACGGG	60 ℃	162 bp	QPCR
		R:CGTAGTACTCATGGGCGTTGT
XM_024999727.1	COL5A1	F:ATGTCGCCTACAGAGTCACG	60 ℃	250 bp	QPCR
		R:AAGAGGGGGTAGTCCTCTGG
NM_001192756.3	ABCC3	F:TTGAGGTTTCGCACGGGTAT	60 ℃	116 bp	QPCR
		R:GCGTCCACTGACATGAGGTT
NM_174284.2	CPSF3	F:TGGAGCTTTGCCCTGGTTTC	60 ℃	247 bp	QPCR
		R:GACATGGCCGGCGTGATAA
NM_181024.2	PPARG	F:CAAGAGCTGACCCGATGGTT	60 ℃	193 bp	QPCR
		R:CCTGACGCTTTATCCCCACA
NM_001037319.1	SLC16A1	F:ATGCCACCACCAGTGAAGTG	60 ℃	216 bp	QPCR
		R:GCCCAAGACCTCCAATGACT
NM_001034034.2	GAPDH	F:ACAGTCAAGGCAGAGAACGG	60 ℃	235 bp	QPCR
		R:GGTTCACGCCCATCACAAAC
NM_173979.3	ACTB	F:CGGGAAATCGTCCGTGACA	60 ℃	220 bp	QPCR
		R:AGGTAGTTTCGTGAATGCCG
NM_173893.3	B2M	F:CTGTCTGGACTGGACGCCAT	60 ℃	125 bp	QPCR
		R:TCAATCTGGGGTGGATGGAAC
NC_037349.1	PPARG-3’UTR-WT	F:CCGCTCGAGGTCCGAGTTCACTGACAGCA	62 ℃	255 bp	Cloning
		R:AAATATGCGGCCGCTGGGGAACACAACAGACTCA
NC_037330.1	SLC16A1-3’UTR-WT	F:TGGCCTCGAGAAAACTTCAGTTAAACTGTGAGACTTGGAATCTT	66 ℃	248 bp	Cloning
		R:GCTAGCGGCCGCATAAGCCAAAATAGCAACTTCTCTCCC
NC_037330.1	SLC16A1-3’UTR-Mut	F:TGGCCTCGAGAAAACTTCAGTTAATGACACTGACTTGGAATCTT	66 ℃	248 bp	Cloning
		R:GCTAGCGGCCGCATAAGCCAAAATAGCAACTTCTCTCCC
